# Supplementary material for: Protocol for RNA extraction from glioblastoma cell-line-derived spheroids embedded in atelocollagen gel guided by real-time imaging
Source: STAR Protoc. 2025 May 24;6(2):103839. doi: 10.1016/j.xpro.2025.103839 (PMC12151665; doi:10.1016/j.xpro.2025.103839)
Supplement: Table S1. List of more than 2-fold down-regulated genes in test sample vs control sample, related to step 10 [file mmc1.xlsx]

## Sheet: Sheet1
	Gene Symbol	Intensity		Fold Change	Description
		Test (log2)	Control (log2)
	NDRG1	10.56	13.35	-6.94	N-myc downstream regulated 1
	KIAA0101; CSNK1G1	7.81	10.58	-6.79	KIAA0101; casein kinase 1, gamma 1
	DIO2	9.08	11.66	-5.96	deiodinase, iodothyronine, type II
	HIST2H4A; HIST2H4B	8.65	11.12	-5.54	histone cluster 2, H4a; histone cluster 2, H4b
	HIST2H4B; HIST2H4A	8.53	11	-5.54	histone cluster 2, H4b; histone cluster 2, H4a
	HIST1H2BM	11.56	13.83	-4.83	histone cluster 1, H2bm
	CA9	7.02	9.28	-4.77	carbonic anhydrase IX
	HIST1H3A	6.65	8.75	-4.28	histone cluster 1, H3a
	HIST1H4L	6.05	8.13	-4.23	histone cluster 1, H4l
	HIST1H2AK	5.63	7.64	-4.05	histone cluster 1, H2ak
	KIF20A	10.45	12.43	-3.95	kinesin family member 20A
	TMEM97	9.97	11.94	-3.93	transmembrane protein 97
	CDCA3	5.74	7.7	-3.91	cell division cycle associated 3
	DHRS2	6.49	8.38	-3.69	dehydrogenase/reductase (SDR family) member 2
	BIRC5	9.02	10.86	-3.58	baculoviral IAP repeat containing 5
	HIST1H1B	13.11	14.92	-3.52	histone cluster 1, H1b
	METTL7A	8.49	10.27	-3.45	methyltransferase like 7A
	HIST1H1C	9.17	10.95	-3.44	histone cluster 1, H1c
	E2F8	7.37	9.13	-3.38	E2F transcription factor 8
	CCNB1	11.14	12.87	-3.32	cyclin B1
	GINS4	6.74	8.47	-3.32	GINS complex subunit 4 (Sld5 homolog)
	SLC25A10	6.22	7.94	-3.3	solute carrier family 25 (mitochondrial carrier; dicarboxylate transporter), member 10
	HIST1H3G	10.17	11.88	-3.28	histone cluster 1, H3g
	CDC20	12.25	13.97	-3.28	cell division cycle 20
	DLGAP5	11.67	13.38	-3.26	discs, large (Drosophila) homolog-associated protein 5
	TTK	11.05	12.75	-3.25	TTK protein kinase
	NDC1	9.82	11.52	-3.25	NDC1 transmembrane nucleoporin
	PSG9	5.03	6.71	-3.21	pregnancy specific beta-1-glycoprotein 9
	HIST1H3D; HIST1H2AD	8.37	10.05	-3.21	histone cluster 1, H3d; histone cluster 1, H2ad
	HIST1H3H	7.61	9.28	-3.18	histone cluster 1, H3h
	UBE2C	9.55	11.21	-3.17	ubiquitin-conjugating enzyme E2C
	HIST1H2BI	9.76	11.41	-3.15	histone cluster 1, H2bi
	HIST1H4A	7.66	9.3	-3.13	histone cluster 1, H4a
	HIST1H2BG	9.5	11.12	-3.09	histone cluster 1, H2bg
	MYBL2	8.92	10.55	-3.08	v-myb avian myeloblastosis viral oncogene homolog-like 2
	CKS2	9.58	11.2	-3.08	CDC28 protein kinase regulatory subunit 2
	SPAG5	6.53	8.15	-3.08	sperm associated antigen 5
	RNASEH2A	9.33	10.91	-3.01	ribonuclease H2, subunit A
	MED20	8.08	9.67	-3.01	mediator complex subunit 20
	HMMR	9.49	11.07	-2.99	hyaluronan-mediated motility receptor (RHAMM)
	PDK1	10.46	12.03	-2.97	pyruvate dehydrogenase kinase, isozyme 1
	HIST2H3A; HIST2H3C	7.88	9.45	-2.97	histone cluster 2, H3a; histone cluster 2, H3c
	CDCA5	8.25	9.81	-2.94	cell division cycle associated 5
	LRR1; RHOQP1	7.59	9.14	-2.93	leucine rich repeat protein 1; ras homolog family member Q pseudogene 1
	HIST1H2AG	12.93	14.48	-2.92	histone cluster 1, H2ag
	PSRC1	6.66	8.19	-2.89	proline/serine-rich coiled-coil 1
	HIST1H4C	14.08	15.59	-2.85	histone cluster 1, H4c
	PBK	9.98	11.49	-2.85	PDZ binding kinase
	DEPDC1	10.12	11.63	-2.84	DEP domain containing 1
	CPM	4.52	6.02	-2.83	carboxypeptidase M
	NDC80	9.96	11.45	-2.82	NDC80 kinetochore complex component
	BUB1	10.61	12.09	-2.8	BUB1 mitotic checkpoint serine/threonine kinase
	CPA4	7.77	9.24	-2.79	carboxypeptidase A4
	HIST2H3A	8.17	9.65	-2.78	histone cluster 2, H3a
	KIFC1	9.67	11.13	-2.76	kinesin family member C1
	H2AFX	12.16	13.63	-2.76	H2A histone family, member X
	MRPL23	6.37	7.83	-2.76	mitochondrial ribosomal protein L23
	CENPM	7.31	8.77	-2.76	centromere protein M
	KIF4A	8.96	10.42	-2.76	kinesin family member 4A
	C15orf62	5.55	7.01	-2.75	chromosome 15 open reading frame 62
	CKS1B	10.34	11.8	-2.75	CDC28 protein kinase regulatory subunit 1B
	ZNF429	5.24	6.7	-2.75	zinc finger protein 429
	TROAP	7.19	8.64	-2.74	trophinin associated protein
	AURKA	12.6	14.05	-2.73	aurora kinase A
	CARHSP1	8.97	10.41	-2.73	calcium regulated heat stable protein 1
	CDCA2	9.37	10.82	-2.72	cell division cycle associated 2
	RPS6KA5	7.54	8.98	-2.72	ribosomal protein S6 kinase, 90kDa, polypeptide 5
	GGH	7.8	9.22	-2.69	gamma-glutamyl hydrolase (conjugase, folylpolygammaglutamyl hydrolase)
	ARHGEF39	5.62	7.05	-2.69	Rho guanine nucleotide exchange factor 39
	TIMM8B	9.97	11.39	-2.68	translocase of inner mitochondrial membrane 8 homolog B (yeast)
	ANGPT1	5.75	7.17	-2.68	angiopoietin 1
	CECR5	5.76	7.18	-2.66	cat eye syndrome chromosome region, candidate 5
	CENPW	7.4	8.81	-2.66	centromere protein W
	NCAPG2	10.4	11.81	-2.65	non-SMC condensin II complex subunit G2
	DBF4	8.44	9.85	-2.65	DBF4 zinc finger
	HIST1H2BE	8.62	10.02	-2.64	histone cluster 1, H2be
	ZWILCH	7.85	9.25	-2.64	zwilch kinetochore protein
	DEPDC1B	6.76	8.15	-2.63	DEP domain containing 1B
	TPRKB	6.97	8.37	-2.63	TP53RK binding protein
	KIF18A	9.52	10.91	-2.62	kinesin family member 18A
	HIST1H1D	9.66	11.05	-2.62	histone cluster 1, H1d
	HIST1H2AI	13.09	14.47	-2.6	histone cluster 1, H2ai
	CIART	7.51	8.87	-2.57	circadian associated repressor of transcription
	FAU	11.01	12.37	-2.56	Finkel-Biskis-Reilly murine sarcoma virus (FBR-MuSV) ubiquitously expressed
	SLC2A1	13.56	14.91	-2.56	solute carrier family 2 (facilitated glucose transporter), member 1
	GCNT1	6.04	7.39	-2.56	glucosaminyl (N-acetyl) transferase 1, core 2
	CDKN3	11.9	13.25	-2.55	cyclin-dependent kinase inhibitor 3
	HIST1H2BL	6.96	8.31	-2.55	histone cluster 1, H2bl
	CYB5D1	6.87	8.22	-2.54	cytochrome b5 domain containing 1
	RPL27	10.57	11.92	-2.54	ribosomal protein L27
	CDC45	7.32	8.66	-2.53	cell division cycle 45
	UHRF1	9.59	10.92	-2.52	ubiquitin-like with PHD and ring finger domains 1
	HIST1H2AB	9.68	11.01	-2.52	histone cluster 1, H2ab
	SLC12A8	11.18	12.51	-2.51	solute carrier family 12, member 8
	CCNA2	11.72	13.04	-2.5	cyclin A2
	RRM2	12.08	13.39	-2.49	ribonucleotide reductase M2
	RAD51AP1	8.39	9.7	-2.48	RAD51 associated protein 1
	ABHD10	6.3	7.6	-2.48	abhydrolase domain containing 10
	GPRC5A; MIR614	9.94	11.24	-2.48	G protein-coupled receptor, class C, group 5, member A; microRNA 614
	KIAA1524	8.53	9.84	-2.47	KIAA1524
	EEPD1	5.5	6.8	-2.47	endonuclease/exonuclease/phosphatase family domain containing 1
	H2AFZ	13.08	14.38	-2.46	H2A histone family, member Z
	KIF15	7.7	9	-2.46	kinesin family member 15
	CCNB2	10.94	12.24	-2.46	cyclin B2
	NEK2	9.24	10.54	-2.46	NIMA-related kinase 2
	CLEC2B	11.56	12.86	-2.46	C-type lectin domain family 2, member B
	NOV	6.09	7.38	-2.45	nephroblastoma overexpressed
	HK2	7.11	8.4	-2.45	hexokinase 2
	CDK1	10.49	11.78	-2.44	cyclin-dependent kinase 1
	ADM	11.59	12.87	-2.43	adrenomedullin
	TACC3	10.32	11.6	-2.43	transforming, acidic coiled-coil containing protein 3
	MYC	8.67	9.94	-2.42	v-myc avian myelocytomatosis viral oncogene homolog
	PSG5	7.61	8.87	-2.4	pregnancy specific beta-1-glycoprotein 5
	CCDC34	9.51	10.77	-2.39	coiled-coil domain containing 34
	ASXL1	10.82	12.07	-2.39	additional sex combs like transcriptional regulator 1
	C9orf40	5.28	6.54	-2.39	chromosome 9 open reading frame 40
	REEP4	9.34	10.6	-2.38	receptor accessory protein 4
	CDC25C	8.49	9.74	-2.38	cell division cycle 25C
	ENO2	5.69	6.94	-2.37	enolase 2 (gamma, neuronal)
	HIST1H3B	11.96	13.2	-2.37	histone cluster 1, H3b
	SNRNP25	7.87	9.11	-2.36	small nuclear ribonucleoprotein, U11/U12 25kDa subunit
	ABCB8	3.96	5.2	-2.36	ATP binding cassette subfamily B member 8
	ATP5D	9.37	10.6	-2.35	ATP synthase, H+ transporting, mitochondrial F1 complex, delta subunit
	HIST1H2BJ	10.74	11.97	-2.35	histone cluster 1, H2bj
	IGFBP3	10.51	11.74	-2.35	insulin like growth factor binding protein 3
	INAFM1	5.36	6.59	-2.35	InaF-motif containing 1
	FAM57A	5.62	6.85	-2.35	family with sequence similarity 57, member A
	MAD2L1	7.4	8.63	-2.34	MAD2 mitotic arrest deficient-like 1 (yeast)
	AK4	7.91	9.13	-2.34	adenylate kinase 4
	CPSF4	5.12	6.34	-2.34	cleavage and polyadenylation specific factor 4
	CCNF	8.07	9.29	-2.33	cyclin F
	ALG10	7.28	8.5	-2.33	ALG10, alpha-1,2-glucosyltransferase
	HIST2H2AB	8.96	10.18	-2.33	histone cluster 2, H2ab
	HFE	6.31	7.52	-2.32	hemochromatosis
	KIF18B	8.1	9.31	-2.32	kinesin family member 18B
	C4orf46	10.21	11.43	-2.32	chromosome 4 open reading frame 46
	KNSTRN	12.5	13.71	-2.31	kinetochore-localized astrin/SPAG5 binding protein
	CENPN	11.1	12.3	-2.31	centromere protein N
	SDC2	8.56	9.77	-2.31	syndecan 2
	SEC61B	10.58	11.78	-2.31	Sec61 translocon beta subunit
	PRDX4	10.4	11.6	-2.3	peroxiredoxin 4
	ZNF788	5.73	6.93	-2.3	zinc finger family member 788
	DDIT4	10.37	11.56	-2.28	DNA damage inducible transcript 4
	HIST1H3F	10.06	11.25	-2.28	histone cluster 1, H3f
	DDIAS	6.84	8.02	-2.27	DNA damage-induced apoptosis suppressor
	HIST1H2AE	13.25	14.43	-2.27	histone cluster 1, H2ae
	HIST1H4B	5.7	6.88	-2.26	histone cluster 1, H4b
	SPC25	7.68	8.85	-2.26	SPC25, NDC80 kinetochore complex component
	THBS1	12.8	13.98	-2.26	thrombospondin 1
	TMEM19	9.33	10.5	-2.26	transmembrane protein 19
	SHCBP1	10.59	11.77	-2.26	SHC SH2-domain binding protein 1
	CDCA8	9.38	10.55	-2.26	cell division cycle associated 8
	SFR1	8.18	9.36	-2.25	SWI5-dependent homologous recombination repair protein 1
	BICD2	7.24	8.41	-2.25	bicaudal D homolog 2 (Drosophila)
	CEP55	8.78	9.95	-2.25	centrosomal protein 55kDa
	ABCA1	9.97	11.13	-2.24	ATP binding cassette subfamily A member 1
	C19orf33	9.12	10.28	-2.24	chromosome 19 open reading frame 33
	C20orf27	8.25	9.41	-2.24	chromosome 20 open reading frame 27
	HPSE	5.38	6.54	-2.24	heparanase
	ZNHIT3	7.62	8.78	-2.24	zinc finger, HIT-type containing 3
	TMEM14B	11.34	12.5	-2.23	transmembrane protein 14B
	KIF11	11.05	12.2	-2.23	kinesin family member 11
	CLN6	8.84	9.99	-2.23	ceroid-lipofuscinosis, neuronal 6, late infantile, variant
	ALPP	5.61	6.76	-2.22	alkaline phosphatase, placental
	TMEM218	6.9	8.05	-2.22	transmembrane protein 218
	LIG1	5.95	7.1	-2.22	ligase I, DNA, ATP-dependent
	INIP	8.57	9.72	-2.22	INTS3 and NABP interacting protein
	RFC3	8.75	9.9	-2.21	replication factor C subunit 3
	ZBTB9	6.47	7.62	-2.21	zinc finger and BTB domain containing 9
	SLC2A3	13.21	14.35	-2.2	solute carrier family 2 (facilitated glucose transporter), member 3
	HIST1H2BH	12	13.14	-2.2	histone cluster 1, H2bh
	MIS18A	9.59	10.72	-2.2	MIS18 kinetochore protein A
	WDR34	9.39	10.53	-2.19	WD repeat domain 34
	LYRM1	9.25	10.38	-2.19	LYR motif containing 1
	FANCM	6	7.13	-2.19	Fanconi anemia complementation group M
	HIST1H2BF	10.66	11.79	-2.19	histone cluster 1, H2bf
	ST6GAL1	7.81	8.93	-2.18	ST6 beta-galactosamide alpha-2,6-sialyltranferase 1
	NDUFAB1	9.23	10.35	-2.18	NADH dehydrogenase (ubiquinone) 1, alpha/beta subcomplex, 1, 8kDa
	SMC2	8.3	9.42	-2.18	structural maintenance of chromosomes 2
	CDKN2C	9.17	10.29	-2.18	cyclin-dependent kinase inhibitor 2C (p18, inhibits CDK4)
	SNRPD2	10.53	11.65	-2.18	small nuclear ribonucleoprotein D2 polypeptide
	MKX	8.44	9.57	-2.18	mohawk homeobox
	TMEM37	5.9	7.02	-2.17	transmembrane protein 37
	ARL6IP1	12.54	13.66	-2.17	ADP-ribosylation factor like GTPase 6 interacting protein 1
	HIST1H4J	12.1	13.22	-2.17	histone cluster 1, H4j
	TMEM45A	8.54	9.65	-2.17	transmembrane protein 45A
	MND1	6.9	8.01	-2.16	meiotic nuclear divisions 1
	CHAF1B	10.33	11.44	-2.16	chromatin assembly factor 1, subunit B (p60)
	PLAC8	10.56	11.67	-2.16	placenta specific 8
	KIF2C	10.39	11.5	-2.16	kinesin family member 2C
	PPIH	7.61	8.72	-2.16	peptidylprolyl isomerase H (cyclophilin H)
	TMEM126A	7.53	8.64	-2.15	transmembrane protein 126A
	KIF22	9.9	11.01	-2.15	kinesin family member 22
	FAM83D	10.83	11.93	-2.15	family with sequence similarity 83, member D
	MYEOV2	10.04	11.14	-2.14	myeloma overexpressed 2
	ASPM	9.85	10.95	-2.13	abnormal spindle microtubule assembly
	KIF15	6.24	7.33	-2.13	kinesin family member 15
	FAM72C	9.51	10.6	-2.13	family with sequence similarity 72, member C
	EGLN3	4.85	5.94	-2.13	egl-9 family hypoxia-inducible factor 3
	AOX1	6.08	7.17	-2.12	aldehyde oxidase 1
	NRXN3	6.83	7.92	-2.12	neurexin 3
	C8orf59	8.13	9.21	-2.12	chromosome 8 open reading frame 59
	TMA7	10.23	11.31	-2.11	translation machinery associated 7 homolog
	MRPL13	7.54	8.62	-2.11	mitochondrial ribosomal protein L13
	DHFR; DHFRP1	10.9	11.98	-2.11	dihydrofolate reductase; dihydrofolate reductase pseudogene 1
	FAM72A	9.41	10.49	-2.11	family with sequence similarity 72, member A
	RACGAP1	12.36	13.43	-2.1	Rac GTPase activating protein 1
	C20orf24	12.07	13.14	-2.1	chromosome 20 open reading frame 24
	NUF2	9.54	10.61	-2.1	NUF2, NDC80 kinetochore complex component
	FBLN5	7.6	8.67	-2.1	fibulin 5
	PTTG1	11.3	12.37	-2.09	pituitary tumor-transforming 1
	SMIM10	8.77	9.83	-2.09	small integral membrane protein 10
	EFCAB11	6.34	7.4	-2.09	EF-hand calcium binding domain 11
	SKA1	7.84	8.9	-2.08	spindle and kinetochore associated complex subunit 1
	HIST2H2AA3; HIST2H2AA4	11.45	12.51	-2.08	histone cluster 2, H2aa3; histone cluster 2, H2aa4
	BCL2L12	7.01	8.07	-2.08	BCL2-like 12 (proline rich)
	NDUFA4	13.68	14.73	-2.08	NDUFA4, mitochondrial complex associated
	PLCXD1	6.34	7.4	-2.08	phosphatidylinositol-specific phospholipase C, X domain containing 1
	PLCXD1	5.73	6.78	-2.08	phosphatidylinositol-specific phospholipase C, X domain containing 1
	BTD	10.09	11.14	-2.07	biotinidase
	HMGN2	14.31	15.36	-2.07	high mobility group nucleosomal binding domain 2
	XRCC2	8.62	9.67	-2.07	X-ray repair complementing defective repair in Chinese hamster cells 2
	HMOX1	6.59	7.64	-2.07	heme oxygenase 1
	SLC16A2	10.7	11.74	-2.06	solute carrier family 16, member 2 (thyroid hormone transporter)
	CNBD2	4.27	5.32	-2.06	cyclic nucleotide binding domain containing 2
	HMBS	7.62	8.66	-2.06	hydroxymethylbilane synthase
	STIL	8.37	9.42	-2.06	SCL/TAL1 interrupting locus
	TUBB8	7.01	8.04	-2.05	tubulin, beta 8 class VIII
	MNS1	6.67	7.71	-2.05	meiosis-specific nuclear structural 1
	CRLF2	8.14	9.17	-2.05	cytokine receptor-like factor 2
	CCL26	6.26	7.3	-2.05	chemokine (C-C motif) ligand 26
	DHODH	6.87	7.9	-2.05	dihydroorotate dehydrogenase (quinone)
	ZNF486	6.94	7.97	-2.04	zinc finger protein 486
	FANCG	6.23	7.26	-2.04	Fanconi anemia complementation group G
	OSR2	6.36	7.39	-2.04	odd-skipped related transciption factor 2
	SLC16A3; MIR6787	11.89	12.92	-2.04	solute carrier family 16 (monocarboxylate transporter), member 3; microRNA 6787
	HIST1H4E	14.81	15.84	-2.04	histone cluster 1, H4e
	PCOLCE2	8.37	9.4	-2.04	procollagen C-endopeptidase enhancer 2
	HIST1H2BB	5.41	6.44	-2.04	histone cluster 1, H2bb
	AXL	12.52	13.54	-2.04	AXL receptor tyrosine kinase
	PRPS1	11.03	12.05	-2.03	phosphoribosyl pyrophosphate synthetase 1
	COMMD4	10.08	11.1	-2.03	COMM domain containing 4
	CENPH	8.12	9.14	-2.03	centromere protein H
	NUSAP1	12.64	13.65	-2.03	nucleolar and spindle associated protein 1
	KDM4D	3.79	4.81	-2.02	lysine (K)-specific demethylase 4D
	NCAPG	11.91	12.93	-2.02	non-SMC condensin I complex subunit G
	SLC19A1	9.5	10.52	-2.02	solute carrier family 19 (folate transporter), member 1
	PABPC4	11.72	12.74	-2.02	poly(A) binding protein, cytoplasmic 4 (inducible form)
	HIST1H1T	4.93	5.95	-2.02	histone cluster 1, H1t
	NAGS	5.8	6.82	-2.02	N-acetylglutamate synthase
	KPNA2	14.45	15.47	-2.02	karyopherin alpha 2 (RAG cohort 1, importin alpha 1)
	EXO1	8.92	9.93	-2.02	exonuclease 1
	GTF3C6	10.12	11.13	-2.02	general transcription factor IIIC subunit 6
	MMP3	5.93	6.94	-2.02	matrix metallopeptidase 3
	PGK1	12.74	13.75	-2.01	phosphoglycerate kinase 1
	HIST3H2BB	5.83	6.84	-2.01	histone cluster 3, H2bb
	TRAPPC5	9.89	10.9	-2.01	trafficking protein particle complex 5
	DDTL; DDT	11.23	12.24	-2.01	D-dopachrome tautomerase-like; D-dopachrome tautomerase
	ORC1	8.64	9.65	-2.01	origin recognition complex subunit 1
	NDUFAF5	7.8	8.81	-2	NADH dehydrogenase (ubiquinone) complex I, assembly factor 5
	NAA38	10.5	11.5	-2	N(alpha)-acetyltransferase 38, NatC auxiliary subunit
