# Supplementary material for: Protocol for RNA extraction from glioblastoma cell-line-derived spheroids embedded in atelocollagen gel guided by real-time imaging
Source: STAR Protoc. 2025 May 24;6(2):103839. doi: 10.1016/j.xpro.2025.103839 (PMC12151665; doi:10.1016/j.xpro.2025.103839)
Supplement: Table S2. List of more than 2-fold up-regulated genes in test sample vs control sample, related to step 10 [file mmc2.xlsx]

## Sheet: Sheet1
	Gene Symbol	Intensity		Fold Change	Description
		Test (log2)	Control (log2)
	TAS2R31	8.31	5.8	5.66	taste receptor, type 2, member 31
	CXCL8	11.1	8.91	4.54	chemokine (C-X-C motif) ligand 8
	ZNF638	7.38	5.26	4.34	Transcript Identified by AceView, Entrez Gene ID(s) 27332
	TAS2R20	6.14	4.08	4.18	taste receptor, type 2, member 20
	BIRC3	10.46	8.49	3.92	baculoviral IAP repeat containing 3
	TAS2R30; TAS2R43; PRR4	8.09	6.12	3.92	taste receptor, type 2, member 30; taste receptor, type 2, member 43; proline rich 4 (lacrimal)
	PRKAR1A; ARSG	11.46	9.54	3.78	protein kinase, cAMP-dependent, regulatory, type I, alpha; arylsulfatase G
	IL1B	13.3	11.39	3.76	interleukin 1 beta
	SLC25A27	8.88	7.03	3.59	solute carrier family 25, member 27
	TRAF1	9.97	8.14	3.54	TNF receptor-associated factor 1
	PDGFB	9.34	7.57	3.41	platelet-derived growth factor beta polypeptide
	DRD2	10.65	8.9	3.35	dopamine receptor D2
	HBEGF	9.8	8.06	3.33	heparin-binding EGF-like growth factor
	TXNIP	9.89	8.22	3.17	thioredoxin interacting protein
	KRTAP1-5	9.9	8.26	3.11	keratin associated protein 1-5
	CREB5	14.19	12.56	3.1	cAMP responsive element binding protein 5
	TAS2R14	8.34	6.72	3.07	taste receptor, type 2, member 14
	ABCA5	8.17	6.56	3.05	ATP binding cassette subfamily A member 5
	CCDC144A	9.63	8.02	3.04	coiled-coil domain containing 144A
	SGIP1	10.78	9.19	3.02	SH3-domain GRB2-like (endophilin) interacting protein 1
	C1QTNF3	6.81	5.23	2.99	C1q and tumor necrosis factor related protein 3
	SEMA7A	13.05	11.47	2.99	semaphorin 7A, GPI membrane anchor (John Milton Hagen blood group)
	IRAK2	10.04	8.47	2.96	interleukin 1 receptor associated kinase 2
	SIPA1L3	11.9	10.41	2.81	signal-induced proliferation-associated 1 like 3
	SOGA3; KIAA0408	7.82	6.33	2.8	SOGA family member 3; KIAA0408
	OR4F15	5.91	4.44	2.76	olfactory receptor, family 4, subfamily F, member 15
	ARRDC4	6.64	5.19	2.73	arrestin domain containing 4
	TAS2R10	7.98	6.55	2.69	taste receptor, type 2, member 10
	PADI3	8.06	6.64	2.68	peptidyl arginine deiminase, type III
	GPR52	6.41	5	2.66	G protein-coupled receptor 52
	ARFGEF2	12.73	11.34	2.61	ADP-ribosylation factor guanine nucleotide-exchange factor 2 (brefeldin A-inhibited)
	SP140L	10.26	8.89	2.6	SP140 nuclear body protein-like
	HERC2P3	9.32	7.95	2.59	hect domain and RLD 2 pseudogene 3
	MMP13	9.29	7.94	2.55	matrix metallopeptidase 13
	FAM102A	10.35	8.99	2.55	family with sequence similarity 102, member A
	CYLD	10.68	9.34	2.53	cylindromatosis (turban tumor syndrome)
	TNFRSF9	14.12	12.78	2.52	tumor necrosis factor receptor superfamily, member 9
	ZC3H12C	10.19	8.87	2.5	zinc finger CCCH-type containing 12C
	GOLGA8N	7.7	6.38	2.5	golgin A8 family, member N
	ANKRD36B	10.18	8.87	2.48	ankyrin repeat domain 36B
	C3	13.97	12.65	2.48	complement component 3
	GLIS3	10.41	9.11	2.46	GLIS family zinc finger 3
	GAB3	7.86	6.57	2.46	GRB2-associated binding protein 3
	ZNF630	5.04	3.74	2.46	zinc finger protein 630
	PINLYP	8	6.71	2.45	phospholipase A2 inhibitor and LY6/PLAUR domain containing
	NAIP	8.69	7.4	2.45	NLR family, apoptosis inhibitory protein
	SYNGAP1; MIR5004	9.54	8.25	2.44	synaptic Ras GTPase activating protein 1; microRNA 5004
	ITGA2	14.5	13.22	2.43	integrin, alpha 2 (CD49B, alpha 2 subunit of VLA-2 receptor)
	SCG2	11.44	10.17	2.41	secretogranin II
	TTLL3	10.81	9.54	2.4	tubulin tyrosine ligase-like family member 3
	NAV3	9.61	8.35	2.39	neuron navigator 3
	KCTD13	11.28	10.03	2.39	potassium channel tetramerization domain containing 13
	DNAJB5	10.73	9.49	2.37	DnaJ (Hsp40) homolog, subfamily B, member 5
	RAB3IP	7.33	6.09	2.37	RAB3A interacting protein
	DUSP1	11.48	10.24	2.35	dual specificity phosphatase 1
	NPIPB4	12.43	11.21	2.33	nuclear pore complex interacting protein family, member B4
	PRRC2C	13.35	12.13	2.33	proline-rich coiled-coil 2C
	AKAP13; MIR7706	10.75	9.54	2.32	A kinase (PRKA) anchor protein 13; microRNA 7706
	ADAMTS14	9.3	8.1	2.31	ADAM metallopeptidase with thrombospondin type 1 motif 14
	ZBTB20; MIR568	14.88	13.68	2.3	zinc finger and BTB domain containing 20; microRNA 568
	DOCK10	11.35	10.15	2.3	dedicator of cytokinesis 10
	BIRC6	7.74	6.54	2.3	Transcript Identified by AceView, Entrez Gene ID(s) 57448
	RASA4B; RASA4	7.47	6.26	2.3	RAS p21 protein activator 4B; RAS p21 protein activator 4
	PYGO1	10	8.81	2.29	pygopus family PHD finger 1
	CD70	6.14	4.96	2.28	CD70 molecule
	WWC1	5.99	4.8	2.28	WW and C2 domain containing 1
	PDGFRL	10.31	9.12	2.28	platelet-derived growth factor receptor-like
	TMEM133	7.92	6.74	2.27	transmembrane protein 133
	FANCL	7.79	6.61	2.27	Fanconi anemia complementation group L
	ADCY4	9.22	8.04	2.26	adenylate cyclase 4
	TTBK2	9.55	8.37	2.26	tau tubulin kinase 2
	PLA2G4C	7.61	6.44	2.25	phospholipase A2, group IVC (cytosolic, calcium-independent)
	CHD2; MIR3175	10.39	9.23	2.25	chromodomain helicase DNA binding protein 2; microRNA 3175
	SHTN1	11.71	10.54	2.25	shootin 1
	PLXNC1	10.27	9.1	2.24	plexin C1
	NKD1	9.15	8	2.22	naked cuticle homolog 1 (Drosophila)
	ZXDC	11.1	9.95	2.22	ZXD family zinc finger C
	FAT1	14.08	12.93	2.22	FAT atypical cadherin 1
	ARSD	11.03	9.89	2.21	arylsulfatase D
	SLC14A1	13.08	11.95	2.2	solute carrier family 14 (urea transporter), member 1 (Kidd blood group)
	NPIPB11	12.19	11.05	2.2	nuclear pore complex interacting protein family, member B11
	TIFA	8.86	7.72	2.2	TRAF-interacting protein with forkhead-associated domain
	TNFAIP3	13.65	12.52	2.2	tumor necrosis factor, alpha-induced protein 3
	TAS2R19	6.33	5.19	2.2	taste receptor, type 2, member 19
	GPR135	7.15	6.02	2.19	G protein-coupled receptor 135
	NF1	12.84	11.71	2.19	neurofibromin 1
	GABBR1	10.06	8.93	2.19	gamma-aminobutyric acid (GABA) B receptor, 1
	TBC1D12	7.62	6.49	2.18	TBC1 domain family, member 12
	SOD2	15.32	14.2	2.17	superoxide dismutase 2, mitochondrial
	FBXO32	11.44	10.32	2.17	F-box protein 32
	NPIPB9	11.24	10.12	2.17	nuclear pore complex interacting protein family, member B9
	PSTPIP2	5.39	4.27	2.17	proline-serine-threonine phosphatase interacting protein 2
	GHRH	6.34	5.22	2.17	growth hormone releasing hormone
	WIPI1	12.13	11.01	2.17	WD repeat domain, phosphoinositide interacting 1
	PRR14L	10.69	9.58	2.15	proline rich 14-like
	NPIPB3	12.37	11.27	2.15	nuclear pore complex interacting protein family, member B3
	CNTNAP3	7.19	6.09	2.14	contactin associated protein-like 3
	C3orf62	6.76	5.67	2.13	chromosome 3 open reading frame 62
	JAK2	7.49	6.4	2.13	Janus kinase 2
	SNX10	5.39	4.3	2.13	sorting nexin 10
	TANC2	11.41	10.32	2.13	tetratricopeptide repeat, ankyrin repeat and coiled-coil containing 2
	ARHGAP20	9.48	8.4	2.12	Rho GTPase activating protein 20
	MNT	8.6	7.52	2.12	MAX network transcriptional repressor
	C5orf42	10.98	9.89	2.12	chromosome 5 open reading frame 42
	STEAP2	8.11	7.03	2.12	STEAP family member 2, metalloreductase
	FOS	7.72	6.63	2.12	FBJ murine osteosarcoma viral oncogene homolog
	GOLGA6L3	7.66	6.57	2.12	golgin A6 family-like 3
	LTBP2	7.62	6.54	2.11	latent transforming growth factor beta binding protein 2
	TNC	13.48	12.41	2.11	tenascin C
	NPIPB6	11.58	10.51	2.11	nuclear pore complex interacting protein family, member B6
	VCAM1	11.98	10.9	2.11	vascular cell adhesion molecule 1
	BRWD3	10.26	9.18	2.11	bromodomain and WD repeat domain containing 3
	TLL2	5.67	4.59	2.11	tolloid like 2
	DLG4	11.6	10.53	2.11	discs, large homolog 4 (Drosophila)
	LYST	12.39	11.31	2.11	lysosomal trafficking regulator
	UBA7; MIR5193	11.26	10.18	2.11	ubiquitin-like modifier activating enzyme 7; microRNA 5193
	FBN1	12.63	11.55	2.11	fibrillin 1
	LRP4	5.51	4.44	2.1	LDL receptor related protein 4
	FOSL1	13.12	12.05	2.1	FOS-like antigen 1
	LTBP4	8.74	7.67	2.1	latent transforming growth factor beta binding protein 4
	KLK2	5.67	4.6	2.1	kallikrein related peptidase 2
	MSANTD2	10.13	9.06	2.1	Myb/SANT-like DNA-binding domain containing 2
	FNBP4	12.81	11.75	2.09	formin binding protein 4
	ERVK13-1	7.83	6.76	2.09	endogenous retrovirus group K13, member 1
	IL18BP	10.37	9.3	2.09	interleukin 18 binding protein
	PROX2	5.45	4.38	2.09	prospero homeobox 2
	LRRC37A	11.25	10.2	2.08	leucine rich repeat containing 37A
	RASGRP3	6.1	5.04	2.08	RAS guanyl releasing protein 3 (calcium and DAG-regulated)
	DFNB59	4.95	3.9	2.07	deafness, autosomal recessive 59
	DDX58	11.23	10.19	2.07	DEAD (Asp-Glu-Ala-Asp) box polypeptide 58
	CLEC2D	8.68	7.63	2.07	C-type lectin domain family 2, member D
	IFI44L	10.26	9.22	2.06	interferon-induced protein 44-like
	PRH1; TAS2R14; PRR4	10	8.96	2.06	proline-rich protein HaeIII subfamily 1; taste receptor, type 2, member 14; proline rich 4 (lacrimal)
	RP11-351M8.2; MESDC2; RP11-351M8.1	6.05	5	2.06	Transcript Identified by AceView, Entrez Gene ID(s) 23184; novel transcript, antisense to CEMIP
	PDXDC2P	10.46	9.41	2.06	pyridoxal-dependent decarboxylase domain containing 2, pseudogene
	HECTD4; MIR6861	10.77	9.72	2.06	HECT domain containing E3 ubiquitin protein ligase 4; microRNA 6861
	THSD4	10.05	9.01	2.05	thrombospondin type 1 domain containing 4
	NAIP	7.85	6.81	2.05	NLR family, apoptosis inhibitory protein
	ARHGAP32	8.33	7.29	2.05	Rho GTPase activating protein 32
	EPB41L2	12.13	11.09	2.05	erythrocyte membrane protein band 4.1-like 2
	TMOD1	11.1	10.07	2.05	tropomodulin 1
	CYTH4	10.9	9.86	2.05	cytohesin 4
	SACS	10.35	9.32	2.05	sacsin molecular chaperone
	RIN2	11.22	10.2	2.04	Ras and Rab interactor 2
	NPIPB15	10.58	9.56	2.04	nuclear pore complex interacting protein family, member B15
	BCAS3	7.84	6.81	2.04	breast carcinoma amplified sequence 3
	SLC25A37	11.51	10.49	2.04	solute carrier family 25 (mitochondrial iron transporter), member 37
	ST3GAL4	10.96	9.92	2.04	ST3 beta-galactoside alpha-2,3-sialyltransferase 4
	SLC1A7	5.32	4.29	2.04	solute carrier family 1 (glutamate transporter), member 7
	OSBP2	10.05	9.01	2.04	oxysterol binding protein 2
	ADAMTS16	8.33	7.31	2.03	ADAM metallopeptidase with thrombospondin type 1 motif 16
	HECTD2	7.57	6.55	2.03	HECT domain containing E3 ubiquitin protein ligase 2
	VNN2	4.18	3.16	2.03	vanin 2
	LPP	13.74	12.72	2.03	LIM domain containing preferred translocation partner in lipoma
	MBD5	8.99	7.98	2.02	methyl-CpG binding domain protein 5
	NFKBIA	13.83	12.81	2.02	nuclear factor of kappa light polypeptide gene enhancer in B-cells inhibitor, alpha
	AHI1	9.19	8.17	2.02	Abelson helper integration site 1
	NPIPB8	12.67	11.65	2.02	nuclear pore complex interacting protein family, member B8
	TTC28	8.53	7.51	2.02	tetratricopeptide repeat domain 28
	SOX7	7.1	6.09	2.02	SRY box 7
	PTGS2	7.96	6.95	2.01	prostaglandin-endoperoxide synthase 2 (prostaglandin G/H synthase and cyclooxygenase)
	TTLL7	11.7	10.7	2.01	tubulin tyrosine ligase-like family member 7
	ANKRD36	10.36	9.35	2.01	ankyrin repeat domain 36
	DYNC1H1	13.79	12.79	2	dynein, cytoplasmic 1, heavy chain 1
	BIRC6	10.53	9.53	2	baculoviral IAP repeat containing 6
